# Supplementary material for: Immunomodulating nano-adaptors potentiate antibody-based cancer immunotherapy
Source: Nat Commun. 2021 Mar 1;12:1359. doi: 10.1038/s41467-021-21497-6 (PMC7921676; doi:10.1038/s41467-021-21497-6)
Supplement: Supplementary file 8 — Source Data [file 41467_2021_21497_MOESM8_ESM.xlsx]

## Sheet: Fig. 2b
	NP/αFc (w/w)
	3	4	5	6	7	8	9
αFc binding (%)	36.9006	39.3199	78.1778	82.6695	92.3671	94.8794	97.8267
	29.6297	54.6483	74.7968	81.8109	94.307	95.313	98.1979
	29.4122	46.7525	83.1963	83.0922	91.3374	96.2931	97.6036

## Sheet: Fig. 2c
	Size (d.nm)	NP			αFc-NP
	58.8	0	0	0	0	0	0
	68.1	0	1.06	0.898	0	0	0.564
	78.8	1.84	6.79	6.42	0.308	0.721	2.79
	91.3	12.5	14.7	14.2	4.76	3.82	6.25
	106	24.1	20.8	20.3	11.5	8.7	9.95
	122	28.1	22.2	21.9	17.3	13.7	12.9
	142	22	18.5	18.6	20	17.2	14.5
	164	10.3	11.4	12	18.7	18.1	14.5
	190	1.18	4.36	5.06	14.4	16.1	13.1
	220	0	0.258	0.726	8.7	11.9	10.5
	255	0	0	0	3.68	6.85	7.49
	295				0.711	2.55	4.55
	342				0	0.236	2.16
	396				0	0	0.641
	459				0	0	0.011
	531				0	0	0

## Sheet: Fig. 2f
	Size (d.nm)	αFc-NP			αFc-NPαPD1
	58.8	0	0	0
	68.1	0	0	0.564	0	0	0
	78.8	0.308	0.721	2.79	0	0.702	0
	91.3	4.76	3.82	6.25	0.315	2.8	1.16
	106	11.5	8.7	9.95	4.55	5.87	4.46
	122	17.3	13.7	12.9	11.1	9.12	9.14
	142	20	17.2	14.5	16.9	11.8	13.7
	164	18.7	18.1	14.5	19.7	13.4	16.8
	190	14.4	16.1	13.1	18.7	13.7	17.4
	220	8.7	11.9	10.5	14.7	12.8	15.4
	255	3.68	6.85	7.49	9.15	10.8	11.6
	295	0.711	2.55	4.55	4.09	8.31	6.94
	342	0	0.236	2.16	0.93	5.63	2.92
	396	0	0	0.641	0	3.23	0.551
	459	0	0	0.011	0	1.41	0
	531	0	0	0	0	0.359	0
	615				0	0	0

## Sheet: Fig. 2i
			mAbs binding (%)
		Incubation time (h)	αPD1			αPDL1
		1	16.324	30.2497	17.1055	6.60877	22.1694	13.4385
		2	39.2363	45.5539	38.2013	30.4787	30.4787	36.1474
		4	70.3023	75.7732	77.4089	68.7283	66.2096	67.7311
		8	84.1025	84.9021	83.5254	84.6769	80.5604	78.4671
		12	83.9752	85.6008	85.8353	78.7809	81.4732	81.5201
		24	86.1312	87.5381	86.8966	82.9494	82.5388	83.3081

## Sheet: Fig. 2j
	αPD1/αPDL1 (feeding)	αPD1/αPDL1 (recovery)
	0.333333	0.306115	0.319696	0.314057	0.333451	0.34762	0.335765
	0.5	0.469328	0.426704	0.428688	0.560343	0.519107	0.508026
	1	0.822731	0.857826	0.842231	1.10202	1.20077	1.1777
	2	1.56142	1.65787	1.60423	2.14698	2.08826	2.18956
	3	2.42539	2.54848	2.3877	3.49136	3.67592	3.35606

## Sheet: Fig. 2k
	Normalized optical density (a.u.)	αPD-1			αFc-NPαPD-1
	13.3333	3.03167	3.14333	3.22167	3.186	3.219	3.343
	4.44444	2.91133	3.03467	3.08467	3	3.02433	3.14667
	1.48148	2.82467	2.906	2.84933	2.73133	2.806	2.883
	0.493827	2.454	2.42567	2.51	2.44633	2.42967	2.503
	0.164609	2.05433	1.98633	1.98633	1.92267	1.92933	1.893
	0.05487	1.23767	1.15467	1.13633	1.08	1.028	1.02667
	0.01829	0.53	0.470667	0.469667	0.500667	0.458333	0.473667
	0.006097	0.271667	0.237667	0.226	0.241667	0.224	0.23

## Sheet: Fig. 2l
	Normalized optical density (a.u.)	αPD-1			αFc-NPαPD-1
	13.3333	0.933	1.02533	1.014	1.02467	0.990667	0.916667
	4.44444	0.943667	1.04067	0.968333	0.984667	0.966	0.860667
	1.48148	0.875333	0.931	0.861	0.885333	0.83	0.730667
	0.493827	0.707	0.700667	0.649333	0.669667	0.672	0.390333
	0.164609	0.454667	0.488667	0.389667	0.443333	0.436667	0.292667
	0.05487	0.253	0.27	0.225333	0.271667	0.224667	0.122667
	0.01829	0.111333	-0.03733	0.084	0.127333	0.137	-0.01367
	0.006097	0.125667	0.123333	0.060667	0.157	0.145333	-0.01

## Sheet: Fig. 3b
		Incubation time (h)
	Mean fluorescent intensity (a.u. × 103)	αFc-NPIgG			imNAαPD1 & αPDL1
	4	0.347	0.23	0.367	0.92	0.927	0.78
	8	0.675	0.56	0.903	1.535	1.559	1.476
	12	0.7	0.752	0.522	2.413	1.766	2.046
	24	0.319	1.077	1.121	2.164	2.797	2.325
	48	0.983	0.097	1.183	3.694	3.392	2.613

## Sheet: Fig. 3d
		Incubation time (h)
	Mean fluorescent intensity (a.u. × 103)	αFc-NPIgG			imNAαPD1 & αPDL1
	4	0.299	0.2978	0.29	2.323	1.436	1.499
	8	0.268	0.264	0.263	2.188	2.17	1.753
	12	0.235	0.235	0.203	3.039	2.709	2.841
	24	0.3052	0.239	0.2	3.022	2.97	3.346
	48	0.3567	0.3314	0.3664	3.898	4.066	4.132

## Sheet: Fig. 3g
		Conjugation rate (%)
		I	II	III	IV
		33.3333	0	10	39.0625
		23.8095	0	31.7073	44.0476
		18.1818	4.54545	21.7391	72.093
		21.875	5.55556	15.7895	64.2857
		4.16667	22.9167	0	35.1852
		9.09091	27.907	7.69231	43.5897
		16.6667	7.84314	17.9487	53.2467
		14.2857	19.6429	2.63158	37
		15.625	21.0526	6.66667	80.3922
		24.2424	20	20	69.2308
		25	23.3333	7.40741	64.1791
		19.697	13.3333	13.4615	56.6667
		18.6441
		22.0588

[truncated: 45 more sheets: Fig. 3h, Fig. 3i, Fig. 3j, Fig. 3k, Fig. 4b, Fig. 4e, Fig. 4f, Fig 4g, Fig. 4h, Fig. 4i, Fig. 4j, Fig. 4l, Fig. 4m, Fig. 4q, Fig. 5d, Fig. 5h, Fig. 5j, Fig. 5k, Fig. S1, Fig. S2a …]
